# Supplementary material for: Local senolysis in aged mice only partially replicates the benefits of systemic senolysis
Source: J Clin Invest. 2023 Apr 17;133(8):e162519. doi: 10.1172/JCI162519 (PMC10104901; doi:10.1172/JCI162519)
Supplement: Supplemental supporting data values [file jci-133-162519-s022.xlsx]

## Sheet: Fig. 1C
Young	Old
0.14	0.78
0.1	0.72
0.32	0.92
0.24	0.26
0.2	0.32
0.2	0.6
0.52	0.88
0.58	1.04

## Sheet: Fig. 1D
Young	Old		Young	Old		Young	Old
≥ 1 TAF	≥ 1 TAF		≥ 2 TAF	≥ 2 TAF		≥ 3 TAF	≥ 3 TAF
12	46		2	18		0	10
10	34		0	20		0	10
26	48		6	26		0	14
20	18		4	6		0	2
14	18		4	10		2	4
20	32		0	14		0	10
40	40		10	24		2	18
36	54		20	24		2	14

## Sheet: Fig. 1E
Young	Old
0	10
0	10
0	14
0	2
2	4
0	10
2	18
2	14

## Sheet: Fig. 1H
Veh	AP		Veh	AP		Veh	AP		Veh	AP		Veh	AP		Veh	AP		Veh	AP		Veh	AP		Veh	AP
Bone (OCY)	Bone (OCY)		BMHCs	BMHCs		Brain	Brain		Fat	Fat		Heart	Heart		Kidney	Kidney		Liver	Liver		Skel. Muscle	Skel. Muscle		Spleen	Spleen
0.67681	0.11903		0.53129	2.54667		1.05504	1.03396		0.76337	1.77643		1.05584	1.01987		0.87534	0.62489		0.1565	0.17595		0.7098	0.85372		1.28166	0.97957
0.54617	0.48316		0.96671	0.03238		0.99525	1.02718		1.0071	1.14419		1.1817	1.05233		0.70638	0.74907		1.06517	1.60802		0.39932	0.78939		1.7582	3.02267
4.56709	0.57918		1.58187	1.92793		1.42705	1.24289		0.21975	0.79497		1.30113	1.01147		0.81884	0.49603		0.90065	1.47132		0.80411	0.18103		2.13907	0.99299
0.68188	0.38353		0.48594	0.82923		0.97928	1.06412		0.25979	0.44338		1.30621	1.38004		0.74185	0.62143		1.86792	4.67546		0.58459	0.96412		1.29304	1.12096
0.3927	0.19716		0.16466	0.93233		1.54806	0.66786		0.22885	0.63132		1.52011	1.22775		1.14973	1.31214		1.63726	0.56084		1.38123	0.59358		0.88867	3.57727
0.63312	0.48049		0.26834	0.10127		1.18409	0.96099		0.6418	0.8002		1.65985	1.07101		0.31352	0.81405		0.7788	1.19695		1.06029	0.07195		0.64212	0.5723
0.5736	0.62942		0.21284	0.09602		1.35972	0.86369		0.67268	1.23256		0.41643	1.03792		0.92098	0.80765		0.73298	1.84798		0.32797	0.65098		0.82764	0.86136
0.88897	0.62447		0.49227	2.8244		1.19234	1.12641		2.68446	1.91994		0.82764	0.40168		0.4633	2.1499		1.55904	2.2168		0.62046	0.59217		0.20131	0.60367
0.24241	0.51073		0.16839	0.1429		0.77983	1.05953		2.02984	0.69823		1.14895	0.33909		0.97497	0.66054		1.36927	0.35065		0.41492	0.28153		0.97036	0.7976
0.7121	0.27376		0.67396	4.37736		0.51993	0.74833		0.50855	0.60071		1.13415	1.30834		3.19827	0.59319		0.73749	1.54682		0.2097	0.72408		1.26502	0.87912
0.35822	0.45865		2.22743	0.10456		0.73634	0.69516		0.29339	2.30037		0.7472	0.87451		0.94258	0.70653		0.56843	0.41537		3.11114	1.59633		1.01352	3.61661
0.75384	0.54629		4.2263	0.05387		0.79412	0.67318		2.07441	1.17904		0.99418	0.98651		1.93707	0.9825		0.60761	1.43867		0.86066	1.24007		1.0909	0.85609
2.4729	0.62396					0.49519	0.54601		0.70305	0.48954		0.80279	1.15039		1.51259	0.67131		1.01889	1.31526		0.91965	0.86278		1.19961	0.07961
0.7288	0.75967					1.67047	0.89066		1.69694	1.57373		1.01963	0.72123		0.72914	0.14898					2.94341	0.23733		0.42695	0.89424
1.49774	0.51906					0.67225	0.75738		1.81988	1.09899		1.17444	0.54981		0.01661	1.91182					1.31521	0.40307		0.22158	0.24921
1.16953	0.11519					0.59102	0.54501		0.39613	1.37141		0.11226	0.93835		0.69884	0.08232					0.33756	0.94181		0.78034	0.41793
0.56377	0.06365											0.5975	1.00134
0.54034	0.32887

## Sheet: Fig. 1J
Veh	AP		Veh	AP		Veh	AP
≥ 1 TAF	≥ 1 TAF		≥ 2 TAF	≥ 2 TAF		≥ 3 TAF	≥ 3 TAF
56	56		24	22		4	2
44	50		22	18		8	8
56	56		24	26		8	10
58	52		32	28		10	6
48	48		24	20		10	10
60	48		26	22		10	4
52	44		22	18		6	4
60	56		26	22		8	2
64	42		32	14		4	6
70	52		30	26		10	8
70	60		46	26		12	2

## Sheet: Fig. 1K
Veh	AP		Veh	AP		Veh	AP
≥ 1 TAF	≥ 1 TAF		≥ 2 TAF	≥ 2 TAF		≥ 3 TAF	≥ 3 TAF
51.613	55.172		19.355	20.69		6.452	3.448
56.667	60		20	20		6.667	3.333
54.545	53.333		15.152	20		3.03	3.333
65.625	53.333		15.625	16.667		3.125	6.667
67.857	53.125		35.714	15.625		7.143	3.125
62.963	45.161		18.519	16.129		7.407	3.226
61.111	62.069		25	24.138		5.556	6.897
60	60.606		23.333	21.212		6.667	3.03

## Sheet: Fig. 1L
Veh	AP
0.73244	2.02663
3.64282	3.85026
3.18153	11.4006
11.5309	8.51915
7.08512	9.17249
0.29525	0.40778
1.0928	0.81217
2.23288	2.59721
6.00694	2.11987
	5.44444
	4.26131

## Sheet: Fig. 2B
Veh	AP
0.046	0.055
0.052	0.052
0.046	0.045
0.055	0.051
0.057	0.053
0.059	0.048

## Sheet: Fig. 2C
Veh	AP
8.94	14.51
4.93	11.07
9.03	6.43
11.82	24.04
5.34	17.73
13.01	17.82
2.93	5.56
7.61	11.19
5.01	5.33
12.87	5.33
3.15	6.09
2.13	16.45
7.95	7.26
8.68	10.07
3.65	11.95

## Sheet: Fig. 2D
Veh	AP
0.2	0.48
0.46	0.9
1.03	0.31
0.69	0.78
0.71	0.86
0.15	3.38
0.46	0.23
0.15	0.44
0.69	0.59
1.49	0.01
0.01	0.31
0.13	1.72
0.76	0.44
0.53	0.69
0.1	2.22

[truncated: 48 more sheets: Fig. 2E, Fig. 2F, Fig. 2G, Fig. 2H, Fig. 2J, Fig. 2K, Fig. 2L, Fig. 2M, Fig. 2N, Fig. 2O, Fig. 2P, Fig. 3B, Fig. 3C, Fig. 3E, Fig. 3F, Fig. 3H, Fig. 3I, Fig. 3J, Fig. 3K, Fig. 3L …]
